# Supplementary material for: Genotyping-by-sequencing enables linkage mapping in three octoploid cultivated strawberry families
Source: PeerJ. 2017 Aug 30;5:e3731. doi: 10.7717/peerj.3731 (PMC5581533; doi:10.7717/peerj.3731)
Supplement: Supplemental Information 1 — Mapping data for Axiom markers was obtained from Bassil et al. (2015). [file peerj-05-3731-s001.xlsx]

## Sheet: Supplementary Table 1
Supplementary Table 1. Numbers of high-coverage loci observed. The number of distinct high-coverage (at least 32×) loci with at least 1 bp or at least 64 bp (the length of a trimmed read) calculated for each parent as as the mean coverage for each cross (all offspring and parents)
Sample	Loci (at least 1 bp)	Loci (at least 64 bp)
Holiday	9964	6978
Korona	12395	9117
Holiday × Korona mean	9361	4622
Tribute	8595	4748
Honeoye	12222	8357
Tribute × Honeoye mean	8125	4954
Redgaunlet	10289	6555
Hapil	7058	4119
Redgauntlet × Hapil mean	10215	5389

## Sheet: Supplementary Table 2
Supplementary Table 2. Holiday 6D integrated linkage map. Mapping data for Axiom markers obtained from Bassil et al. (2015)
Marker	Fvb6 Physical Position (bp)	Bins	Integrated Map Position (cM)	Bassil et al., 2015 Map Position (cM)	Marker Data	H-02316	H-02317	H-02321	H-02322	H-02324	H-02331	H-02356	H-02369	H-02374	H-02379	H-02385	H-02401	H-02406	H-02410	H-02475	H-02485	H-02501	H-02529	H-02549	H-02637
TRF029	NA	1	0	1.399	Axiom-LG6D	nn	NA	np	nn	np	np	np	np	np	nn	np	np	nn	np	np	nn	nn	np	nn	np
ARSFL007	NA	1	0	2.865	Axiom-LG6D	nn	np	np	nn	np	np	np	np	np	nn	np	np	nn	np	np	nn	nn	np	nn	np
AX-89795768	279954	1	0	3.541	Axiom-LG6D	nn	np	np	nn	np	np	np	np	np	nn	np	np	nn	np	np	nn	nn	np	nn	np
AX-89779448	1603814	1	0	3.541	Axiom-LG6D	nn	np	np	nn	np	np	np	np	np	nn	np	np	nn	np	np	nn	nn	np	nn	np
AX-89799565	65996	1	0	4.216	Axiom-LG6D	np	nn	nn	np	nn	nn	nn	nn	nn	np	nn	nn	np	nn	nn	np	np	nn	np	nn
AX-89842476	70396	1	0	4.216	Axiom-LG6D	nn	np	np	nn	np	np	np	np	np	nn	np	np	nn	np	np	nn	nn	np	nn	np
AX-89800054	91063	1	0	4.216	Axiom-LG6D	np	nn	nn	np	nn	nn	nn	nn	nn	np	nn	nn	np	nn	nn	np	np	nn	np	nn
AX-89894204	101504	1	0	4.216	Axiom-LG6D	nn	np	np	nn	np	np	np	np	np	nn	np	np	nn	np	np	NA	nn	np	nn	np
AX-89861891	127801	1	0	4.216	Axiom-LG6D	nn	np	np	nn	np	np	np	np	np	nn	np	np	nn	np	np	nn	nn	np	nn	np
AX-89808128	151784	1	0	4.216	Axiom-LG6D	nn	np	np	nn	np	np	np	np	np	nn	np	np	nn	np	np	nn	nn	np	nn	np
AX-89837823	277277	1	0	4.216	Axiom-LG6D	nn	np	np	nn	np	np	np	np	np	nn	np	np	nn	np	np	nn	nn	np	nn	np
AX-89808122	285324	1	0	4.216	Axiom-LG6D	nn	np	np	nn	np	np	np	np	np	nn	np	np	nn	np	np	nn	nn	np	nn	np
AX-89795697	331523	1	0	4.216	Axiom-LG6D	np	nn	nn	np	nn	nn	nn	nn	nn	np	nn	nn	np	nn	nn	np	np	nn	np	nn
AX-89795677	354722	1	0	4.216	Axiom-LG6D	nn	np	np	nn	np	np	np	np	np	nn	np	np	nn	np	np	nn	nn	np	nn	np
AX-89837465	485742	1	0	4.216	Axiom-LG6D	nn	np	np	nn	np	np	np	np	np	nn	np	np	nn	np	np	nn	nn	np	nn	np
AX-89795465	506434	1	0	4.216	Axiom-LG6D	nn	np	np	nn	np	np	np	np	np	nn	np	np	nn	np	np	nn	nn	np	nn	np
AX-89837400	521665	1	0	4.216	Axiom-LG6D	np	nn	nn	np	nn	nn	nn	nn	nn	np	nn	nn	np	nn	nn	np	np	nn	np	nn
AX-89795455	522723	1	0	4.216	Axiom-LG6D	nn	np	np	nn	np	np	np	np	np	nn	np	np	nn	np	np	nn	nn	np	nn	np
AX-89894574	535374	1	0	4.216	Axiom-LG6D	nn	np	np	nn	np	np	np	np	np	nn	np	np	nn	np	np	nn	nn	np	nn	np
AX-89795368	589607	1	0	4.216	Axiom-LG6D	np	nn	nn	np	nn	nn	nn	nn	nn	np	nn	nn	np	nn	nn	np	np	nn	np	nn
AX-89837280	590424	1	0	4.216	Axiom-LG6D	nn	np	np	nn	np	np	np	np	np	nn	np	np	nn	np	np	nn	nn	np	nn	np
AX-89795229	705958	1	0	4.216	Axiom-LG6D	nn	np	np	nn	np	np	np	np	np	nn	np	np	nn	np	np	nn	nn	np	nn	np
AX-89837070	709666	1	0	4.216	Axiom-LG6D	nn	np	np	nn	np	np	np	np	np	nn	np	np	nn	np	np	nn	NA	np	nn	np
AX-89837056	714087	1	0	4.216	Axiom-LG6D	np	nn	nn	np	nn	nn	nn	nn	nn	np	nn	nn	np	nn	nn	np	np	nn	np	nn
AX-89842898	870812	1	0	4.216	Axiom-LG6D	nn	np	np	nn	np	np	np	np	np	nn	np	np	nn	np	np	nn	nn	np	nn	np
AX-89900130	871948	1	0	4.216	Axiom-LG6D	np	nn	nn	np	nn	nn	nn	nn	nn	np	nn	nn	np	nn	nn	np	np	nn	np	nn
AX-89915664	930204	1	0	4.216	Axiom-LG6D	np	nn	nn	NA	nn	nn	nn	nn	nn	np	nn	nn	np	nn	nn	np	np	nn	np	nn
AX-89899845	1002855	1	0	4.216	Axiom-LG6D	np	nn	nn	np	nn	nn	nn	nn	nn	np	nn	nn	np	nn	nn	np	np	nn	np	nn
AX-89842583	1009541	1	0	4.216	Axiom-LG6D	np	nn	nn	np	nn	nn	nn	nn	nn	np	nn	nn	np	nn	nn	np	np	nn	np	nn
AX-89799763	1017394	1	0	4.216	Axiom-LG6D	nn	np	np	NA	np	np	np	np	np	nn	np	NA	nn	np	np	nn	nn	np	nn	np
AX-89899759	1044684	1	0	4.216	Axiom-LG6D	np	nn	nn	np	nn	nn	nn	nn	nn	np	nn	nn	np	nn	nn	np	np	nn	np	nn
AX-89899518	1152696	1	0	4.216	Axiom-LG6D	nn	np	np	nn	np	np	np	np	np	nn	np	np	nn	np	np	nn	nn	np	nn	np
AX-89898935	1396876	1	0	4.216	Axiom-LG6D	nn	np	np	nn	np	np	np	np	np	nn	np	np	nn	np	np	nn	nn	np	nn	np
AX-89864180	NA	1	0	4.216	Axiom-LG6D	np	nn	nn	np	nn	nn	nn	nn	nn	np	nn	nn	np	nn	nn	np	np	nn	np	nn
AX-89795480	NA	1	0	4.216	Axiom-LG6D	nn	np	np	nn	np	np	np	np	np	nn	np	np	nn	np	np	nn	nn	np	nn	np
AX-89899609	NA	1	0	4.216	Axiom-LG6D	np	nn	nn	np	nn	nn	nn	nn	nn	np	nn	nn	np	nn	nn	np	np	nn	np	nn
AX-89817322	1728476	1	0	5.424	Axiom-LG6D	np	nn	NA	np	nn	nn	nn	nn	nn	np	nn	nn	np	nn	nn	np	np	nn	np	NA
AX-89874393	2024005	1	0	5.424	Axiom-LG6D	np	nn	nn	np	nn	nn	nn	nn	nn	np	nn	nn	np	nn	nn	np	np	nn	np	nn
AX-89779356	2106865	1	0	5.424	Axiom-LG6D	np	nn	nn	np	nn	nn	nn	nn	nn	np	nn	nn	np	nn	nn	np	np	nn	np	nn
AX-89874372	2149416	1	0	5.424	Axiom-LG6D	nn	np	np	nn	np	np	np	np	np	nn	np	np	nn	np	np	nn	nn	np	NA	np
AX-89779347	2170085	1	0	5.424	Axiom-LG6D	nn	np	np	nn	np	np	np	np	np	nn	np	np	nn	np	np	nn	nn	np	nn	np
AX-89817246	2171797	1	0	5.424	Axiom-LG6D	nn	np	np	nn	np	np	np	np	np	nn	np	np	nn	np	np	nn	nn	np	nn	np
AX-89779342	2180102	1	0	5.424	Axiom-LG6D	np	nn	nn	np	nn	nn	nn	nn	nn	np	nn	nn	np	nn	nn	np	np	nn	np	nn
AX-89840930	2552088	1	0	6.632	Axiom-LG6D	np	nn	nn	np	nn	nn	nn	nn	nn	np	nn	nn	np	nn	nn	np	np	nn	np	nn
AX-89797492	2908956	1	0	6.632	Axiom-LG6D	nn	np	np	nn	np	np	np	np	np	nn	np	np	nn	np	np	nn	nn	np	nn	np
AX-89797110	3148476	1	0	6.632	Axiom-LG6D	np	nn	nn	np	nn	nn	nn	nn	nn	np	nn	nn	np	nn	nn	np	np	nn	np	nn
AX-89796890	3323040	1	0	7.84	Axiom-LG6D	nn	np	np	nn	np	np	np	np	np	nn	np	np	nn	np	np	nn	nn	np	nn	np
AX-89805460	3326736	1	0	7.84	Axiom-LG6D	nn	np	np	nn	np	np	np	np	np	nn	np	np	nn	np	np	nn	nn	np	nn	np
AX-89896669	3326880	1	0	7.84	Axiom-LG6D	nn	np	np	nn	np	np	np	np	np	nn	np	np	nn	np	np	nn	nn	np	nn	np
AX-89839400	3385617	1	0	7.84	Axiom-LG6D	np	nn	nn	np	nn	nn	nn	nn	nn	np	nn	nn	np	nn	nn	np	np	nn	np	nn
Fvb6-50976	50976	1	0	NA	Holiday-LG3	NA	np	np	nn	np	np	np	np	np	nn	np	np	nn	np	np	nn	nn	np	nn	np
Fvb6-1350596	1350596	1	0	NA	Holiday-LG3	nn	np	np	nn	np	np	np	np	np	nn	np	NA	nn	np	np	nn	nn	np	nn	np
Fvb6-1513447	1513447	1	0	NA	Holiday-LG3	np	nn	nn	np	nn	nn	nn	nn	nn	NA	nn	nn	np	nn	nn	np	np	nn	np	nn
Fvb6-2139368	2139368	1	0	NA	Holiday-LG3	np	nn	nn	np	nn	nn	nn	nn	nn	np	nn	nn	np	nn	nn	np	np	NA	np	nn
Fvb6-2555629	2555629	1	0	NA	Holiday-LG3	np	nn	nn	np	nn	nn	nn	nn	nn	np	nn	nn	np	nn	nn	np	np	nn	np	nn
Fvb6-2993078	2993078	1	0	NA	Holiday-LG3	nn	np	np	nn	np	np	np	np	np	nn	np	np	nn	np	np	nn	nn	np	nn	np
AX-89796341	3800735	2	5.1	15.63	Axiom-LG6D	np	nn	nn	np	nn	nn	nn	nn	nn	np	nn	nn	nn	nn	nn	np	np	nn	np	nn
AX-89873385	4193821	3	10.2	18.08	Axiom-LG6D	np	nn	nn	np	nn	nn	nn	nn	nn	np	nn	np	nn	nn	nn	np	np	nn	NA	nn
AX-89860488	4211545	3	10.2	18.08	Axiom-LG6D	nn	np	np	nn	np	np	np	np	np	nn	np	nn	np	np	np	nn	nn	np	nn	np
AX-89873395	4228738	3	10.2	18.08	Axiom-LG6D	nn	np	np	nn	np	np	np	np	np	nn	np	nn	np	np	np	nn	nn	np	nn	np
AX-89778685	4246550	3	10.2	18.08	Axiom-LG6D	nn	np	np	nn	np	np	np	np	np	nn	np	nn	np	np	np	nn	nn	np	nn	np
AX-89778687	4248087	3	10.2	18.08	Axiom-LG6D	nn	np	np	nn	np	np	np	np	np	nn	np	nn	np	np	np	nn	nn	np	nn	np
AX-89873400	4249056	3	10.2	18.08	Axiom-LG6D	np	nn	nn	np	nn	nn	nn	nn	nn	np	nn	np	nn	nn	nn	np	np	nn	np	nn
AX-89778727	4421373	3	10.2	18.755	Axiom-LG6D	np	nn	nn	np	nn	nn	nn	nn	nn	np	nn	np	nn	nn	nn	np	np	nn	np	nn
AX-89798254	4499328	3	10.2	18.755	Axiom-LG6D	nn	np	np	nn	np	np	np	np	np	nn	np	nn	np	np	np	nn	nn	np	nn	np
AX-89898880	4724965	3	10.2	19.431	Axiom-LG6D	np	nn	nn	np	nn	nn	nn	nn	nn	np	nn	np	nn	nn	nn	np	np	nn	np	nn
AX-89799195	5132690	3	10.2	19.431	Axiom-LG6D	np	nn	nn	np	nn	NA	nn	nn	nn	np	nn	np	nn	nn	nn	np	np	nn	np	nn
AX-89899152	5133229	3	10.2	19.431	Axiom-LG6D	np	nn	nn	np	nn	nn	nn	nn	nn	np	nn	np	nn	nn	nn	np	np	nn	np	nn
Fvb6-4488332	4488332	3	10.2	NA	Holiday-LG3	nn	np	np	nn	np	np	np	np	np	nn	np	nn	np	np	np	nn	nn	np	nn	np
Fvb6-4713695	4713695	3	10.2	NA	Holiday-LG3	np	nn	nn	np	nn	nn	nn	nn	nn	np	nn	np	nn	nn	nn	np	np	nn	np	nn
AX-89899116	4912106	4	15.4	20.801	Axiom-LG6D	nn	np	np	nn	np	np	np	np	np	nn	nn	nn	np	np	np	NA	nn	np	nn	np
AX-89799095	4945978	4	15.4	20.801	Axiom-LG6D	nn	np	np	nn	np	np	np	np	np	nn	nn	nn	np	np	np	nn	nn	np	nn	np
AX-89899961	5446270	4	15.4	20.801	Axiom-LG6D	nn	np	np	nn	np	NA	np	np	np	nn	nn	nn	np	np	np	nn	nn	np	nn	np
AX-89899946	5527136	4	15.4	20.801	Axiom-LG6D	nn	np	np	nn	np	np	np	np	np	nn	nn	nn	np	np	np	nn	nn	np	nn	np
AX-89899921	5636095	4	15.4	20.801	Axiom-LG6D	nn	np	np	nn	np	np	np	np	np	nn	nn	nn	np	np	np	nn	nn	np	nn	np
AX-89899860	5912085	4	15.4	20.801	Axiom-LG6D	np	nn	nn	np	nn	nn	nn	nn	nn	np	np	np	nn	nn	nn	np	np	nn	np	nn
AX-89799778	6003064	4	15.4	20.801	Axiom-LG6D	np	nn	nn	np	nn	nn	nn	nn	nn	np	np	np	nn	nn	nn	np	np	nn	np	nn
AX-89899814	6154353	4	15.4	20.801	Axiom-LG6D	np	nn	nn	np	nn	nn	nn	nn	nn	np	np	NA	nn	nn	nn	np	np	nn	np	nn
Fvb6-4847472	4847472	4	15.4	NA	Holiday-LG3	nn	np	np	nn	np	np	np	np	np	nn	nn	nn	np	np	np	nn	nn	np	nn	np
Fvb6-4967997	4967997	4	15.4	NA	Holiday-LG3	np	nn	nn	np	nn	nn	nn	nn	nn	np	np	np	nn	nn	nn	np	np	nn	np	nn
Fvb6-5702678	5702678	4	15.4	NA	Holiday-LG3	nn	np	np	nn	np	np	np	np	np	NA	nn	nn	np	np	np	nn	nn	np	nn	np
Fvb6-5702688	5702688	4	15.4	NA	Holiday-LG3	NA	nn	nn	np	nn	nn	nn	nn	nn	NA	np	np	nn	nn	nn	np	np	nn	np	nn
AX-89799739	6222539	5	20.6	21.813	Axiom-LG6D	np	nn	nn	np	nn	nn	nn	nn	nn	np	np	np	nn	np	nn	np	np	nn	np	nn
AX-89842550	6258869	5	20.6	21.813	Axiom-LG6D	nn	np	np	nn	np	np	np	np	np	nn	nn	nn	np	nn	np	nn	nn	np	nn	np
AX-89799727	6262358	5	20.6	21.813	Axiom-LG6D	np	nn	nn	np	nn	nn	nn	nn	nn	np	NA	np	nn	np	nn	np	np	nn	np	nn
AX-89799718	6306881	5	20.6	21.813	Axiom-LG6D	nn	np	np	nn	np	np	np	np	np	nn	nn	nn	np	nn	np	nn	nn	np	nn	np
AX-89799681	6520637	5	20.6	21.813	Axiom-LG6D	nn	np	np	nn	np	np	np	np	np	nn	nn	nn	np	nn	np	nn	nn	np	nn	np
AX-89899695	6666640	5	20.6	22.824	Axiom-LG6D	nn	np	np	nn	np	np	np	np	np	nn	nn	nn	np	nn	np	nn	nn	np	nn	np
AX-89899687	6683245	5	20.6	22.824	Axiom-LG6D	nn	np	np	nn	np	np	np	np	np	nn	nn	nn	np	nn	np	nn	nn	np	nn	np
AX-89799422	8079623	5	20.6	24.513	Axiom-LG6D	nn	np	np	nn	np	np	np	np	np	nn	nn	nn	np	nn	np	nn	nn	np	nn	np
AX-89842312	7178080	5	20.6	24.851	Axiom-LG6D	nn	np	NA	nn	np	np	np	np	np	nn	nn	nn	np	nn	np	nn	nn	np	nn	np
AX-89842200	7797324	5	20.6	24.851	Axiom-LG6D	nn	np	np	nn	np	np	np	np	np	nn	nn	nn	np	nn	np	nn	nn	np	nn	np
AX-89899461	7830850	5	20.6	24.851	Axiom-LG6D	nn	np	np	nn	np	np	np	np	np	nn	nn	nn	np	nn	np	nn	nn	np	nn	np
AX-89799392	8190670	5	20.6	24.851	Axiom-LG6D	nn	np	np	nn	np	np	np	np	np	nn	nn	nn	np	nn	np	nn	nn	np	nn	np
AX-89799432	8032891	5	20.6	26.897	Axiom-LG6D	nn	np	np	nn	np	np	np	np	np	nn	nn	nn	np	nn	np	nn	nn	np	nn	np
AX-89899340	8496370	5	20.6	26.897	Axiom-LG6D	nn	np	np	nn	np	np	np	np	np	nn	nn	nn	np	nn	np	nn	nn	np	nn	np
AX-89799356	8513752	5	20.6	26.897	Axiom-LG6D	nn	np	np	nn	np	np	np	np	np	nn	nn	nn	np	nn	np	NA	nn	np	nn	np
AX-89842004	8874705	5	20.6	30.333	Axiom-LG6D	nn	np	np	nn	np	np	np	np	np	nn	nn	nn	np	nn	np	nn	nn	np	nn	np
AX-89899255	8937571	5	20.6	30.333	Axiom-LG6D	nn	np	np	nn	np	np	np	np	np	nn	nn	nn	np	nn	np	nn	nn	np	nn	np
AX-89799294	8967985	5	20.6	30.333	Axiom-LG6D	nn	np	np	nn	np	np	np	np	np	nn	nn	nn	np	nn	np	nn	nn	np	nn	np
AX-89841963	9158708	5	20.6	30.333	Axiom-LG6D	nn	np	np	nn	np	np	np	np	np	nn	nn	nn	np	nn	np	nn	nn	np	nn	np
AX-89799257	9191614	5	20.6	30.333	Axiom-LG6D	nn	np	np	nn	np	np	np	np	np	nn	nn	nn	np	nn	np	nn	nn	np	nn	np
AX-89841939	9292549	5	20.6	30.333	Axiom-LG6D	nn	np	np	nn	np	np	np	np	np	nn	nn	nn	np	nn	np	nn	nn	np	nn	np
AX-89866711	9310559	5	20.6	30.333	Axiom-LG6D	nn	np	np	nn	np	np	np	np	np	nn	nn	nn	np	nn	np	nn	nn	np	nn	np
AX-89841927	9364053	5	20.6	33.699	Axiom-LG6D	nn	np	np	nn	np	np	np	np	np	nn	nn	nn	np	nn	np	nn	nn	np	nn	np
AX-89841921	9375007	5	20.6	33.699	Axiom-LG6D	nn	np	np	nn	np	np	np	np	np	nn	nn	nn	np	nn	np	nn	nn	np	nn	np
AX-89837312	9434120	5	20.6	33.699	Axiom-LG6D	nn	np	np	NA	np	np	np	np	np	nn	nn	nn	np	nn	np	nn	nn	np	nn	np
AX-89894550	9584642	5	20.6	33.699	Axiom-LG6D	nn	np	np	nn	np	np	np	np	np	nn	nn	nn	np	nn	np	nn	nn	np	nn	np
AX-89842826	10913322	5	20.6	33.699	Axiom-LG6D	nn	np	np	nn	np	np	np	np	np	nn	nn	nn	np	nn	np	nn	nn	np	nn	np
AX-89800032	11366076	5	20.6	33.699	Axiom-LG6D	nn	np	np	nn	np	np	np	np	np	nn	nn	nn	np	nn	np	nn	nn	np	nn	np
AX-89900227	11962808	5	20.6	33.699	Axiom-LG6D	nn	np	np	nn	np	np	np	np	np	nn	nn	nn	np	nn	np	nn	nn	np	nn	np
AX-89895039	14721060	5	20.6	33.699	Axiom-LG6D	nn	np	np	nn	np	np	np	np	np	nn	nn	nn	np	nn	np	nn	nn	np	nn	np
AX-89900135	11279129	5	20.6	34.037	Axiom-LG6D	np	nn	nn	np	nn	nn	nn	nn	nn	np	np	np	nn	np	nn	np	np	nn	np	nn
AX-89808082	9957791	5	20.6	35.06	Axiom-LG6D	nn	np	np	nn	np	np	np	np	np	nn	nn	nn	np	nn	np	nn	nn	np	nn	np
AX-89800141	12284751	5	20.6	35.745	Axiom-LG6D	nn	np	NA	nn	np	np	np	np	np	nn	nn	nn	np	nn	NA	nn	nn	np	nn	np
Fvb6-6458915	6458915	5	20.6	NA	Holiday-LG3	np	nn	nn	np	nn	nn	nn	nn	nn	np	np	np	nn	np	nn	np	np	nn	np	nn
Fvb6-7019694	7019694	5	20.6	NA	Holiday-LG3	nn	np	np	nn	np	np	np	np	np	nn	nn	nn	np	nn	np	nn	nn	np	nn	NA
Fvb6-7845441	7845441	5	20.6	NA	Holiday-LG3	nn	np	NA	nn	np	np	np	np	np	nn	nn	nn	np	nn	np	nn	nn	np	nn	np
Fvb6-8494044	8494044	5	20.6	NA	Holiday-LG3	nn	np	np	nn	np	np	np	np	np	nn	nn	NA	np	nn	np	nn	nn	np	nn	np
Fvb6-10886538	10886538	5	20.6	NA	Holiday-LG3	nn	np	np	nn	np	np	np	np	np	nn	nn	nn	np	nn	np	nn	nn	np	nn	np
Fvb6-14796055	14796055	5	20.6	NA	Holiday-LG3	nn	np	np	nn	np	np	np	np	np	nn	nn	nn	np	nn	np	nn	nn	np	NA	np
AX-89837747	13954942	6	25.8	38.505	Axiom-LG6D	nn	np	np	np	np	np	np	np	np	nn	nn	nn	np	nn	np	nn	nn	np	nn	np
AX-89837752	14007456	6	25.8	38.505	Axiom-LG6D	nn	np	np	np	np	np	np	np	np	nn	nn	nn	np	nn	np	nn	nn	np	nn	np
AX-89894950	14010733	6	25.8	38.505	Axiom-LG6D	nn	np	np	np	np	np	np	np	np	nn	nn	nn	np	nn	np	nn	nn	np	nn	np
AX-89796108	17326002	6	25.8	39.866	Axiom-LG6D	nn	np	np	np	np	np	NA	np	np	nn	nn	nn	np	nn	np	nn	nn	np	nn	np
AX-89838372	17359972	6	25.8	39.866	Axiom-LG6D	nn	np	np	np	np	np	np	np	np	nn	nn	NA	np	nn	np	nn	nn	np	nn	np
AX-89815646	17408414	6	25.8	39.866	Axiom-LG6D	nn	np	np	np	np	np	np	np	np	nn	nn	nn	np	nn	np	nn	nn	np	nn	np
AX-89895587	17531292	6	25.8	39.866	Axiom-LG6D	nn	np	np	np	np	np	np	np	np	nn	nn	nn	np	nn	np	nn	nn	np	nn	np
AX-89838408	17579003	6	25.8	39.866	Axiom-LG6D	nn	np	np	np	np	np	np	np	np	nn	nn	nn	np	nn	np	nn	nn	np	nn	np
AX-89895629	17741429	6	25.8	39.866	Axiom-LG6D	nn	np	np	np	np	np	np	np	np	nn	nn	nn	np	nn	np	nn	nn	np	nn	np
AX-89838265	16755502	7	31.1	41.227	Axiom-LG6D	nn	np	np	np	np	np	np	np	np	nn	nn	nn	np	nn	np	nn	nn	nn	nn	np
AX-89796074	17073073	7	31.1	41.227	Axiom-LG6D	nn	np	np	np	np	np	np	np	np	nn	nn	nn	np	nn	np	nn	nn	nn	nn	np
AX-89906098	18118458	7	31.1	42.215	Axiom-LG6D	nn	np	np	np	np	np	np	np	np	nn	nn	nn	np	nn	np	nn	nn	nn	nn	np
AX-89796228	18309389	7	31.1	42.215	Axiom-LG6D	nn	np	np	np	np	np	np	np	np	nn	nn	nn	np	nn	np	nn	nn	nn	nn	np
AX-89869052	18815320	7	31.1	42.215	Axiom-LG6D	nn	np	np	np	np	np	np	np	np	nn	nn	nn	np	nn	np	nn	nn	nn	nn	np
AX-89795204	12853789	7	31.1	45.646	Axiom-LG6D	nn	np	np	np	np	np	np	np	np	nn	nn	nn	np	nn	np	nn	nn	nn	nn	np
AX-89894254	12855151	7	31.1	46.647	Axiom-LG6D	nn	np	np	np	np	np	np	np	np	nn	nn	nn	np	nn	np	nn	nn	nn	nn	NA
AX-89795207	12856570	7	31.1	46.647	Axiom-LG6D	nn	np	np	np	np	np	np	np	np	nn	nn	nn	np	nn	np	nn	nn	nn	nn	np
AX-89894263	12889096	7	31.1	46.647	Axiom-LG6D	nn	np	np	np	np	np	np	np	np	nn	nn	nn	np	nn	np	nn	nn	nn	nn	np
AX-89861960	18579076	7	31.1	46.647	Axiom-LG6D	nn	np	np	np	np	np	np	np	np	nn	nn	nn	np	nn	np	nn	nn	nn	nn	np
AX-89896575	23871101	7	31.1	46.647	Axiom-LG6D	nn	np	np	np	np	np	np	np	np	nn	nn	nn	np	nn	np	nn	nn	nn	nn	np
AX-89895756	18540484	7	31.1	50.026	Axiom-LG6D	nn	np	np	np	np	np	np	np	np	nn	nn	nn	np	nn	np	nn	nn	nn	nn	np
AX-89838547	18434937	7	31.1	51.039	Axiom-LG6D	nn	np	NA	np	np	np	np	np	np	nn	nn	nn	np	nn	np	nn	nn	nn	NA	np
AX-89894339	13332360	7	31.1	52.053	Axiom-LG6D	nn	np	np	np	np	np	np	NA	np	nn	nn	nn	np	nn	np	nn	nn	nn	nn	np
AX-89849827	20577830	7	31.1	52.053	Axiom-LG6D	nn	np	np	np	np	np	np	np	np	nn	nn	nn	np	nn	np	nn	nn	nn	nn	np
AX-89839306	23506464	8	36.2	53.066	Axiom-LG6D	nn	np	np	np	np	np	np	np	nn	nn	nn	nn	np	nn	np	nn	nn	nn	nn	np
AX-89796963	24670639	8	36.2	54.08	Axiom-LG6D	nn	np	np	np	np	np	np	np	nn	nn	nn	nn	np	nn	np	nn	nn	nn	nn	np
AX-89839570	24676079	8	36.2	54.08	Axiom-LG6D	nn	np	np	np	np	np	np	np	nn	nn	nn	nn	np	nn	np	nn	NA	nn	nn	np
AX-89896770	24690451	8	36.2	54.08	Axiom-LG6D	nn	np	np	np	np	np	np	np	nn	nn	nn	nn	np	nn	np	nn	nn	nn	nn	np
AX-89839564	24690816	8	36.2	54.08	Axiom-LG6D	nn	np	np	np	np	np	np	np	nn	nn	nn	nn	np	nn	np	nn	nn	nn	nn	np
AX-89796958	24694731	8	36.2	54.08	Axiom-LG6D	nn	np	np	np	np	np	np	np	nn	nn	nn	nn	np	nn	np	nn	nn	nn	nn	np
AX-89796952	24746152	8	36.2	54.08	Axiom-LG6D	nn	np	np	np	np	np	np	np	nn	nn	nn	nn	np	nn	np	nn	nn	nn	nn	np
AX-89896740	24859608	8	36.2	54.08	Axiom-LG6D	nn	np	np	np	np	np	np	np	nn	nn	nn	nn	np	nn	np	nn	nn	nn	nn	np
AX-89896700	24981386	8	36.2	54.08	Axiom-LG6D	nn	np	np	np	np	np	np	np	nn	nn	nn	nn	np	nn	np	nn	nn	nn	nn	np
AX-89862023	25357271	9	41.4	57.545	Axiom-LG6D	nn	np	np	np	np	np	np	np	nn	np	nn	nn	np	nn	np	nn	nn	nn	nn	np
AX-89830654	26064475	9	41.4	57.545	Axiom-LG6D	nn	np	np	np	np	np	np	np	nn	np	nn	nn	np	nn	np	nn	nn	nn	nn	np
AX-89830636	26225663	9	41.4	57.545	Axiom-LG6D	nn	np	np	NA	np	np	np	np	nn	np	nn	nn	np	nn	np	nn	nn	nn	nn	np
AX-89830627	26233903	9	41.4	57.545	Axiom-LG6D	nn	np	np	np	np	np	np	np	nn	np	nn	nn	np	nn	np	nn	nn	nn	nn	np
AX-89797022	26508735	9	41.4	57.545	Axiom-LG6D	nn	np	np	np	np	np	np	np	nn	np	nn	nn	np	nn	np	nn	nn	nn	nn	np
AX-89896939	26983191	10	46.6	61.009	Axiom-LG6D	nn	np	nn	np	np	np	np	np	nn	np	nn	nn	np	nn	np	nn	nn	nn	nn	np
AX-89797102	27072250	10	46.6	61.009	Axiom-LG6D	nn	np	nn	np	np	np	np	np	nn	np	nn	nn	np	nn	np	nn	nn	nn	nn	np
AX-89871559	27128656	10	46.6	61.009	Axiom-LG6D	nn	np	nn	np	np	np	np	np	nn	np	nn	NA	np	nn	np	nn	nn	nn	NA	np
AX-89896961	27129595	10	46.6	61.009	Axiom-LG6D	nn	np	nn	np	np	np	np	np	nn	np	nn	nn	np	nn	np	nn	nn	nn	nn	np
AX-89797114	27216234	10	46.6	61.009	Axiom-LG6D	nn	np	nn	np	np	np	np	np	nn	np	nn	nn	np	nn	np	nn	nn	nn	nn	np
AX-89839787	27274348	10	46.6	61.009	Axiom-LG6D	nn	np	nn	np	np	np	np	np	nn	np	nn	nn	np	nn	np	nn	nn	nn	nn	np
AX-89897008	27470826	11	51.8	62.023	Axiom-LG6D	np	np	nn	np	np	np	np	np	nn	np	nn	nn	np	nn	np	nn	nn	nn	nn	np
AX-89839844	27608059	11	51.8	62.023	Axiom-LG6D	np	np	nn	np	np	np	np	np	nn	np	nn	nn	np	nn	np	nn	nn	nn	nn	np
AX-89839856	27717633	11	51.8	62.023	Axiom-LG6D	np	np	nn	np	np	np	np	np	nn	np	nn	nn	np	nn	np	nn	nn	nn	nn	np
AX-89839878	27759567	11	51.8	62.023	Axiom-LG6D	np	np	nn	np	np	np	np	np	nn	np	nn	nn	np	nn	np	nn	nn	nn	nn	np
AX-89797177	27759616	11	51.8	62.023	Axiom-LG6D	np	np	nn	np	np	np	np	np	nn	np	nn	nn	np	nn	np	nn	nn	nn	nn	np
AX-89839881	27761250	11	51.8	62.023	Axiom-LG6D	np	np	nn	np	np	np	np	np	nn	np	nn	nn	np	nn	np	nn	nn	nn	nn	np
AX-89897092	27768846	11	51.8	62.023	Axiom-LG6D	np	np	nn	np	np	np	np	np	nn	np	nn	nn	np	nn	np	nn	nn	nn	nn	np
AX-89797179	27774213	11	51.8	62.023	Axiom-LG6D	np	np	nn	np	np	np	np	np	nn	np	NA	nn	np	nn	np	nn	nn	nn	nn	np
AX-89834237	NA	11	51.8	62.023	Axiom-LG6D	np	np	nn	np	np	np	np	np	nn	NA	nn	nn	np	nn	NA	nn	nn	nn	nn	np
AX-89897117	27892233	11	51.8	63.731	Axiom-LG6D	np	np	nn	np	np	np	np	np	nn	np	nn	nn	np	nn	np	nn	nn	nn	nn	np
AX-89808293	27932697	11	51.8	63.731	Axiom-LG6D	np	np	nn	np	np	np	np	np	nn	np	nn	nn	np	nn	np	nn	nn	nn	nn	np
AX-89839919	27943558	11	51.8	63.731	Axiom-LG6D	np	np	nn	np	np	np	np	np	nn	np	nn	nn	np	nn	np	nn	nn	nn	nn	np
AX-89897132	28025656	11	51.8	63.731	Axiom-LG6D	np	np	nn	np	np	NA	np	np	nn	np	nn	nn	np	nn	np	nn	nn	nn	nn	np
AX-89797212	28068416	11	51.8	63.731	Axiom-LG6D	np	np	nn	np	np	np	np	np	nn	np	nn	nn	np	nn	np	nn	nn	nn	nn	np
AX-89797244	28207623	11	51.8	63.731	Axiom-LG6D	np	np	nn	np	np	np	np	np	nn	np	nn	nn	np	nn	np	nn	nn	nn	nn	np
AX-89897156	28215619	11	51.8	63.731	Axiom-LG6D	np	np	nn	np	np	np	np	np	nn	np	nn	nn	np	nn	np	nn	nn	nn	nn	np
AX-89797248	28217095	11	51.8	63.731	Axiom-LG6D	np	np	nn	np	np	NA	np	np	nn	np	nn	nn	np	nn	np	nn	nn	nn	nn	np
Fvb6-27489769	27489769	11	51.8	NA	Holiday-LG2	np	np	nn	np	np	np	np	np	nn	np	nn	nn	np	nn	np	nn	nn	nn	nn	np
AX-89864212	14995938	12	62.3	72.534	Axiom-LG6D	np	nn	nn	np	nn	np	np	np	nn	np	nn	nn	np	nn	np	nn	nn	nn	nn	np
AX-89795820	15016397	12	62.3	72.534	Axiom-LG6D	np	nn	nn	np	nn	np	np	np	nn	np	nn	nn	np	nn	np	nn	nn	nn	nn	np
AX-89795831	15067787	12	62.3	72.534	Axiom-LG6D	np	nn	nn	np	nn	np	np	np	nn	np	nn	nn	np	nn	np	nn	nn	nn	nn	np
AX-89895148	15146490	12	62.3	72.534	Axiom-LG6D	np	nn	nn	np	nn	np	np	np	nn	np	nn	nn	np	nn	np	nn	nn	nn	nn	np
AX-89787072	29487481	12	62.3	72.534	Axiom-LG6D	np	nn	nn	np	nn	np	np	np	nn	np	nn	nn	np	nn	np	nn	nn	nn	nn	np
AX-89787096	29566308	12	62.3	72.534	Axiom-LG6D	np	nn	nn	np	nn	np	np	np	nn	np	nn	nn	np	nn	np	nn	nn	nn	nn	np
AX-89912460	29572303	12	62.3	72.534	Axiom-LG6D	np	nn	nn	np	NA	np	np	np	nn	np	nn	nn	np	nn	np	nn	nn	nn	nn	np
AX-89797743	32019076	12	62.3	72.534	Axiom-LG6D	np	nn	nn	NA	nn	np	NA	np	nn	np	nn	nn	np	nn	np	nn	nn	nn	nn	np
AX-89840554	32115800	12	62.3	73.209	Axiom-LG6D	np	nn	nn	np	nn	np	np	np	nn	np	nn	nn	np	nn	np	nn	nn	nn	nn	np
AX-89797773	32234977	12	62.3	73.209	Axiom-LG6D	np	nn	nn	np	nn	np	np	np	nn	np	nn	nn	np	nn	np	nn	nn	nn	nn	np
AX-89798344	32309491	12	62.3	73.209	Axiom-LG6D	np	nn	nn	np	nn	np	np	np	nn	np	nn	nn	np	nn	np	nn	nn	nn	nn	np
AX-89898389	32783091	12	62.3	74.561	Axiom-LG6D	np	nn	nn	np	nn	np	np	np	nn	np	nn	nn	np	nn	np	nn	nn	nn	nn	np
AX-89797794	33504790	12	62.3	75.912	Axiom-LG6D	nn	np	np	nn	np	nn	nn	nn	np	nn	np	np	nn	np	nn	np	np	np	np	nn
AX-89850074	33785774	12	62.3	75.912	Axiom-LG6D	np	nn	nn	np	nn	np	np	np	nn	np	nn	nn	np	nn	np	nn	nn	nn	nn	np
AX-89840713	33953049	12	62.3	77.901	Axiom-LG6D	np	nn	nn	np	nn	np	np	np	nn	np	nn	nn	np	nn	np	nn	nn	nn	nn	np
AX-89797881	33965369	12	62.3	77.901	Axiom-LG6D	np	nn	nn	np	nn	np	np	np	nn	np	nn	nn	np	nn	np	nn	nn	nn	nn	np
AX-89906345	34204792	12	62.3	77.901	Axiom-LG6D	np	nn	nn	np	nn	np	np	np	nn	np	nn	nn	np	nn	np	nn	nn	nn	nn	np
Fvb6-1069206	1069206	12	62.3	NA	Holiday-LG2	np	nn	nn	np	nn	np	np	np	nn	np	nn	NA	np	nn	np	nn	nn	nn	nn	np
Fvb6-32248027	32248027	12	62.3	NA	Holiday-LG2	np	nn	nn	np	nn	np	np	np	nn	np	nn	nn	np	nn	np	nn	nn	nn	nn	np
Fvb6-33944305	33944305	12	62.3	NA	Holiday-LG2	np	nn	nn	np	nn	np	np	np	nn	np	nn	nn	np	nn	np	nn	nn	NA	nn	np
Fvb5-21006073	NA	12	62.3	NA	Holiday-LG2	np	nn	nn	np	nn	np	np	np	nn	np	nn	nn	np	nn	np	nn	nn	nn	nn	np
EMFn153	NA	13	67.5	77.979	Axiom-LG6D	np	nn	nn	np	NA	np	np	np	nn	np	nn	nn	np	nn	np	nn	NA	nn	NA	np
AX-89797947	34296814	13	67.5	79.979	Axiom-LG6D	np	nn	nn	np	nn	np	np	np	nn	np	nn	nn	np	nn	np	nn	np	nn	nn	np
AX-89909462	34357272	13	67.5	79.979	Axiom-LG6D	nn	np	np	nn	np	NA	nn	nn	np	nn	np	np	nn	np	nn	np	nn	np	NA	nn
AX-89898046	34360167	13	67.5	79.979	Axiom-LG6D	nn	np	np	nn	np	nn	nn	nn	np	nn	np	np	nn	np	nn	np	nn	np	np	nn
AX-89797953	34360479	13	67.5	79.979	Axiom-LG6D	np	nn	nn	np	nn	np	np	np	nn	np	nn	nn	np	nn	np	nn	np	nn	nn	np
AX-89797955	34366758	13	67.5	79.979	Axiom-LG6D	np	nn	nn	np	nn	np	np	np	nn	np	nn	nn	np	nn	np	nn	np	nn	nn	np
AX-89906348	34376808	13	67.5	79.979	Axiom-LG6D	nn	np	np	nn	np	nn	nn	nn	np	nn	np	np	nn	np	nn	np	nn	np	np	nn
AX-89797965	34377630	13	67.5	79.979	Axiom-LG6D	nn	np	np	nn	np	nn	nn	nn	np	nn	np	np	nn	np	nn	np	nn	np	np	nn
AX-89898067	34403284	13	67.5	79.979	Axiom-LG6D	np	nn	nn	np	nn	np	np	np	nn	np	nn	nn	np	nn	np	nn	np	nn	nn	np
AX-89797978	34458700	13	67.5	79.979	Axiom-LG6D	nn	np	np	nn	np	nn	nn	nn	np	nn	np	np	nn	np	nn	np	nn	np	np	nn
AX-89840851	34469188	13	67.5	79.979	Axiom-LG6D	nn	np	np	nn	np	nn	nn	nn	np	nn	np	np	nn	np	nn	np	nn	np	np	nn
AX-89898121	34552636	13	67.5	80.997	Axiom-LG6D	np	nn	nn	np	nn	np	np	np	nn	np	nn	nn	np	nn	np	nn	np	nn	nn	np
AX-89840901	34623935	14	77.9	83.061	Axiom-LG6D	nn	np	np	nn	np	nn	nn	nn	np	nn	np	np	nn	np	nn	np	nn	np	nn	np
Fvb6-34650213	34650213	14	77.9	NA	Holiday-LG2	nn	np	np	nn	np	nn	nn	nn	np	nn	np	np	nn	np	nn	np	nn	np	nn	np
AX-89808404	34681511	14	77.9	83.061	Axiom-LG6D	np	nn	nn	np	nn	np	np	np	nn	np	nn	nn	np	nn	np	nn	np	nn	np	nn
Fvb6-34686758	34686758	14	77.9	NA	Holiday-LG2	np	nn	nn	np	nn	np	np	np	nn	np	NA	nn	np	nn	np	nn	np	nn	np	nn
AX-89805623	34688051	14	77.9	83.061	Axiom-LG6D	np	nn	nn	np	nn	np	np	np	nn	np	NA	nn	np	nn	np	nn	np	nn	np	nn
AX-89898207	34884371	14	77.9	85.741	Axiom-LG6D	np	nn	nn	np	nn	np	np	np	nn	np	nn	nn	np	nn	np	nn	np	nn	np	nn
AX-89798107	34990012	14	77.9	85.741	Axiom-LG6D	nn	np	np	nn	np	nn	nn	nn	np	nn	np	np	nn	np	nn	np	nn	np	nn	np
Fvb6-35171751	35171751	14	77.9	NA	Holiday-LG2	nn	np	np	nn	np	nn	nn	nn	np	nn	np	np	nn	np	nn	np	nn	np	nn	NA
AX-89864462	35179782	14	77.9	85.741	Axiom-LG6D	np	nn	nn	np	nn	np	np	np	nn	np	nn	nn	np	nn	np	nn	np	nn	np	nn
AX-89798155	35330895	14	77.9	87.667	Axiom-LG6D	nn	np	np	nn	np	nn	nn	nn	np	nn	np	np	nn	np	nn	np	nn	np	nn	np
AX-89798770	37157697	14	77.9	87.667	Axiom-LG6D	np	nn	nn	np	nn	np	np	np	nn	np	nn	nn	np	nn	np	nn	np	nn	np	nn
AX-89798167	35391231	14	77.9	89.255	Axiom-LG6D	nn	np	np	nn	np	nn	nn	nn	np	nn	np	np	nn	np	nn	np	nn	np	nn	NA
AX-89906370	35452083	14	77.9	89.255	Axiom-LG6D	nn	np	np	nn	np	NA	nn	nn	np	nn	np	np	nn	np	nn	np	nn	np	nn	np
AX-89798191	35620873	14	77.9	89.255	Axiom-LG6D	np	nn	nn	np	nn	np	np	np	nn	np	nn	nn	np	nn	np	nn	np	nn	np	nn
AX-89841092	35635390	14	77.9	89.255	Axiom-LG6D	nn	np	np	nn	np	nn	nn	nn	np	nn	np	np	nn	np	nn	np	nn	np	nn	np
AX-89798204	35648382	14	77.9	89.255	Axiom-LG6D	np	nn	nn	np	nn	np	np	np	nn	np	nn	nn	np	nn	np	nn	np	nn	np	nn
Fvb6-35859012	35859012	14	77.9	NA	Holiday-LG2	nn	np	np	nn	np	nn	nn	nn	np	nn	NA	np	nn	np	nn	np	nn	np	nn	np
AX-89838421	36059459	14	77.9	90.843	Axiom-LG6D	np	nn	nn	np	nn	NA	np	np	nn	np	nn	nn	np	nn	np	nn	np	nn	np	nn
AX-89838447	36069106	14	77.9	90.843	Axiom-LG6D	nn	np	np	nn	np	nn	nn	nn	np	nn	np	np	nn	np	nn	np	nn	np	nn	np
AX-89796190	36093739	14	77.9	90.843	Axiom-LG6D	nn	np	np	nn	np	nn	nn	nn	np	nn	np	np	nn	np	nn	np	nn	np	nn	np
AX-89828486	36364843	14	77.9	91.346	Axiom-LG6D	nn	np	np	nn	np	nn	nn	nn	np	nn	np	np	nn	np	nn	np	nn	np	nn	np
AX-89796202	36114292	14	77.9	92.421	Axiom-LG6D	np	nn	nn	np	nn	np	np	np	nn	np	nn	nn	np	nn	NA	nn	np	nn	np	nn
AX-89895729	36130535	14	77.9	92.421	Axiom-LG6D	nn	np	np	nn	np	nn	nn	nn	np	nn	np	np	nn	np	nn	np	nn	np	nn	np
AX-89849784	36134634	14	77.9	92.421	Axiom-LG6D	nn	np	np	nn	np	nn	nn	nn	np	nn	np	np	nn	np	nn	np	nn	np	nn	np
AX-89849786	36142825	14	77.9	92.421	Axiom-LG6D	nn	np	np	nn	np	nn	nn	nn	np	nn	np	np	nn	np	nn	np	nn	np	nn	np
AX-89914643	36144523	14	77.9	92.421	Axiom-LG6D	nn	np	np	nn	np	nn	nn	nn	np	nn	np	np	nn	np	nn	np	nn	np	nn	np
AX-89838561	36146855	14	77.9	92.421	Axiom-LG6D	nn	np	np	nn	np	nn	nn	nn	np	nn	np	np	nn	np	nn	np	nn	np	nn	np
AX-89796284	36175304	14	77.9	92.421	Axiom-LG6D	nn	np	np	nn	np	nn	nn	nn	np	nn	np	np	nn	np	nn	np	nn	np	nn	np
AX-89895811	36187332	14	77.9	92.421	Axiom-LG6D	nn	np	np	nn	np	nn	nn	nn	np	nn	np	np	nn	np	nn	np	nn	np	nn	np
Fvb6-36348665	36348665	14	77.9	NA	Holiday-LG2	np	nn	nn	np	nn	np	np	np	nn	np	nn	NA	np	nn	np	nn	np	nn	np	nn
AX-89885624	36393057	14	77.9	92.421	Axiom-LG6D	np	nn	nn	np	nn	np	np	np	nn	np	nn	nn	np	nn	np	nn	np	nn	np	nn
AX-89828528	36518345	14	77.9	94.009	Axiom-LG6D	np	nn	nn	np	nn	np	np	np	nn	np	nn	nn	np	nn	np	nn	np	nn	np	nn
AX-89885657	36519147	14	77.9	94.009	Axiom-LG6D	nn	np	np	nn	np	nn	nn	nn	np	nn	np	np	nn	np	nn	np	nn	np	nn	np
AX-89872516	36533207	14	77.9	94.009	Axiom-LG6D	nn	np	np	nn	np	nn	nn	nn	np	nn	np	np	nn	np	nn	np	nn	np	nn	np
AX-89828537	36538695	14	77.9	94.009	Axiom-LG6D	nn	np	np	nn	np	nn	nn	nn	np	nn	np	np	nn	np	nn	np	nn	np	nn	np
AX-89872801	36627268	14	77.9	94.009	Axiom-LG6D	nn	np	np	nn	np	nn	nn	nn	np	nn	np	np	nn	np	nn	np	nn	np	nn	np
AX-89841642	36630139	14	77.9	94.009	Axiom-LG6D	np	nn	nn	np	nn	np	np	np	nn	np	nn	nn	np	nn	np	nn	np	nn	np	nn
AX-89798658	36695602	14	77.9	94.009	Axiom-LG6D	nn	np	np	nn	np	nn	nn	nn	np	nn	np	np	nn	np	nn	np	nn	np	nn	np
AX-89798660	36697160	14	77.9	94.009	Axiom-LG6D	nn	np	np	nn	np	nn	nn	nn	np	nn	np	np	nn	np	nn	np	nn	np	nn	np
Fvb6-36710304	36710304	14	77.9	NA	Holiday-LG2	np	nn	nn	np	nn	np	np	np	nn	np	nn	nn	np	nn	np	nn	np	nn	np	nn
AX-89805731	38497650	14	77.9	94.655	Axiom-LG6D	nn	np	np	NA	np	nn	nn	nn	np	nn	np	np	nn	np	nn	np	nn	np	nn	np
AX-89897534	2827957	15	83	95.587	Axiom-LG6D	np	nn	nn	nn	nn	np	np	np	nn	np	nn	nn	np	nn	np	nn	np	nn	np	nn
AX-89897576	31124946	15	83	95.587	Axiom-LG6D	nn	np	np	np	np	nn	nn	nn	np	nn	np	np	nn	np	nn	np	nn	np	nn	np
Fvb6-35648021	35648021	15	83	NA	Holiday-LG2	nn	np	np	np	np	nn	nn	nn	np	nn	np	np	nn	np	nn	np	nn	np	nn	np
AX-89841684	36770743	15	83	95.587	Axiom-LG6D	np	nn	nn	nn	nn	np	np	np	nn	np	nn	nn	np	nn	np	nn	np	nn	np	nn
AX-89841686	36776185	15	83	95.587	Axiom-LG6D	nn	np	np	np	np	nn	nn	nn	np	nn	np	np	nn	np	nn	np	nn	np	nn	np
AX-89898956	36783716	15	83	95.587	Axiom-LG6D	nn	np	np	np	np	nn	nn	nn	np	nn	np	np	nn	np	nn	np	nn	np	nn	np
AX-89808488	36793079	15	83	95.587	Axiom-LG6D	np	nn	nn	nn	nn	np	np	np	nn	np	nn	nn	np	nn	np	nn	np	nn	np	nn
AX-89841694	36799220	15	83	95.587	Axiom-LG6D	np	nn	nn	nn	nn	np	np	np	nn	np	nn	nn	np	nn	np	nn	np	nn	np	nn
AX-89841695	36799296	15	83	95.587	Axiom-LG6D	np	nn	nn	nn	nn	np	np	np	nn	np	nn	nn	np	nn	np	nn	np	nn	np	nn
Fvb6-36803709	36803709	15	83	NA	Holiday-LG2	np	nn	nn	nn	nn	np	np	np	nn	np	nn	nn	np	nn	np	nn	np	nn	np	nn
AX-89898965	36809739	15	83	95.587	Axiom-LG6D	nn	np	np	np	np	nn	nn	nn	np	nn	np	np	nn	np	nn	np	nn	np	nn	np
AX-89841729	36891793	15	83	95.587	Axiom-LG6D	nn	np	np	np	np	nn	nn	nn	np	nn	np	np	nn	np	nn	np	nn	np	nn	np
AX-89899002	36933099	15	83	95.587	Axiom-LG6D	nn	np	np	np	np	nn	nn	nn	np	nn	np	np	nn	np	nn	np	nn	np	nn	np
AX-89841751	36997299	15	83	95.587	Axiom-LG6D	nn	np	np	np	np	nn	nn	nn	np	nn	np	np	nn	np	nn	np	nn	np	nn	np
AX-89899023	37023749	15	83	95.587	Axiom-LG6D	nn	np	np	np	np	nn	nn	nn	np	nn	np	np	nn	np	nn	np	nn	np	nn	np
AX-89906435	37027463	15	83	95.587	Axiom-LG6D	nn	np	np	np	np	nn	nn	nn	np	nn	np	np	nn	np	nn	np	nn	np	nn	np
AX-89841766	37034444	15	83	95.587	Axiom-LG6D	np	nn	nn	nn	nn	np	np	np	nn	np	nn	nn	np	nn	np	nn	np	nn	np	nn
AX-89841768	37036835	15	83	95.587	Axiom-LG6D	np	nn	nn	nn	nn	np	np	np	nn	np	nn	nn	np	nn	np	nn	np	nn	np	nn
AX-89850176	37122816	15	83	95.587	Axiom-LG6D	nn	np	np	np	np	nn	nn	nn	np	nn	np	np	nn	np	nn	np	nn	np	nn	np
AX-89866644	37153373	15	83	95.587	Axiom-LG6D	nn	np	np	np	np	nn	nn	nn	np	nn	np	NA	nn	np	nn	np	nn	np	nn	np
AX-89841803	37160120	15	83	95.587	Axiom-LG6D	nn	np	np	np	np	nn	nn	nn	np	nn	np	np	nn	np	nn	np	nn	np	nn	np
AX-89899068	37171535	15	83	95.587	Axiom-LG6D	nn	np	np	np	np	nn	nn	nn	np	nn	np	np	nn	np	nn	np	nn	np	nn	np
AX-89798783	37223936	15	83	95.587	Axiom-LG6D	np	nn	nn	nn	nn	np	np	np	nn	np	nn	nn	np	nn	np	nn	np	nn	np	nn
AX-89798799	37363194	15	83	95.587	Axiom-LG6D	np	nn	nn	nn	nn	np	NA	np	nn	np	nn	nn	np	nn	np	nn	np	nn	NA	nn
AX-89798812	37417441	15	83	95.587	Axiom-LG6D	np	nn	nn	nn	nn	np	np	np	nn	np	nn	nn	np	nn	np	nn	np	nn	np	nn
AX-89798817	37423141	15	83	95.587	Axiom-LG6D	nn	np	np	np	np	nn	nn	nn	np	nn	np	np	nn	np	nn	np	nn	np	nn	np
Fvb6-37426667	37426667	15	83	NA	Holiday-LG2	nn	np	NA	np	np	nn	nn	nn	np	nn	np	np	nn	np	nn	np	nn	np	nn	np
AX-89799080	37964619	15	83	95.587	Axiom-LG6D	nn	np	np	np	np	nn	nn	nn	np	nn	np	np	nn	np	nn	np	nn	np	nn	np
AX-89799055	38075183	15	83	95.587	Axiom-LG6D	nn	np	np	np	np	nn	nn	nn	np	nn	np	np	nn	np	nn	np	nn	np	nn	np
Fvb6-38103756	38103756	15	83	NA	Holiday-LG2	np	nn	nn	nn	nn	np	np	np	nn	np	nn	nn	np	nn	np	NA	np	nn	np	nn
AX-89799018	38215997	15	83	95.587	Axiom-LG6D	nn	np	np	np	np	nn	nn	nn	np	nn	np	np	nn	np	nn	np	nn	np	nn	np
AX-89906458	38629873	15	83	95.587	Axiom-LG6D	nn	np	np	np	np	nn	nn	nn	np	nn	np	np	nn	np	nn	np	nn	np	nn	np
AX-89798945	38706825	15	83	95.587	Axiom-LG6D	np	nn	nn	nn	nn	np	np	np	nn	np	nn	nn	np	nn	np	nn	np	nn	np	nn
Fvb6-38768622	38768622	15	83	NA	Holiday-LG2	nn	np	np	np	np	nn	nn	nn	np	nn	np	NA	nn	np	nn	np	nn	np	nn	np
AX-89850201	38775615	15	83	95.587	Axiom-LG6D	nn	np	np	np	np	nn	nn	nn	np	nn	np	np	nn	np	NA	np	nn	np	nn	np
AX-89798970	38812099	15	83	95.587	Axiom-LG6D	nn	np	np	np	np	nn	nn	nn	np	nn	np	np	nn	np	nn	np	nn	np	nn	np
